# Supplementary material for: Stabilization of CDK6 by ribosomal protein uS7, a target protein of the natural product fucoxanthinol
Source: Commun Biol. 2022 Jun 9;5:564. doi: 10.1038/s42003-022-03522-6 (PMC9184650; doi:10.1038/s42003-022-03522-6)
Supplement: Supplementary file 4 — Supplementary Data 1 [file 42003_2022_3522_MOESM4_ESM.xlsx]

## Sheet: Fig. 1a
		NT	DM	1.25 mM	2.5 mM	5 mM	10 mM	20 mM
	OD450 nm	1.87267	1.74867	1.63633	1.81633	0.857667	0.015333	0.004
		1.85867	1.62967	1.77333	1.77333	0.840667	0.021333	0.006
		1.93867	1.71667	1.80833	2.04733	1.09167	0.021333	0.003

## Sheet: Fig. 1b
		NT	DM	2.5 mM	5 mM	10 mM	20 mM
	G1 (%)	39.93	38.55	41.25	45.81	70.62	60.21
		39.81	37.75	41.61	44.25	67.11	60.05
		43.36	38.21	42.16	44.31	68.85	60.46
		NT	DM	2.5 mM	5 mM	10 mM	20 mM
	S (%)	40.57	41.85	40.26	36.29	16.1	11.37
		41.27	39.78	39.43	35.85	19.99	11.49
		41.36	41.87	39.38	36.41	17.94	10.85
		NT	DM	2.5 mM	5 mM	10 mM	20 mM
	G2/M (%)	19.5	19.59	18.5	17.91	13.28	28.42
		18.92	22.47	18.95	19.9	12.9	28.46
		15.28	19.92	18.46	19.28	13.21	28.7

## Sheet: Fig. 4b
		siCtrl	siuS7 #1	siuS7 #2
	OD450 nm	1.83333	0.613333	0.852333
		2.22333	0.682333	0.968333
		2.05933	0.569333	0.670333

## Sheet: Fig. 4c
		siCtrl	siuS7 #1	siuS7 #2
	G1 (%)	49.39	62.85	81.18
		47.92	61.79	81.06
		46.87	61.79	79.64
		siCtrl	siuS7 #1	siuS7 #2
	S (%)	40.93	24.18	14.95
		41.86	24.97	14.46
		42.11	24.62	14.99
		siCtrl	siuS7 #1	siuS7 #2
	G2/M (%)	9.68	12.96	3.86
		10.22	13.25	4.48
		11.02	13.59	5.37

## Sheet: Fig. 5b
	CDK2 (%)	siCtrl	siuS7 #2
	0 h	99.9407	99.7767
	4 h	97.767	90.5281
	8 h	82.9137	78.5131
	CDK4 (%)	siCtrl	siuS7 #2
	0 h	100.127	99.8992
	4 h	76.4881	65.434
	8 h	51.5892	45.356
	CDK6 (%)	siCtrl	siuS7 #2
	0 h	99.873	99.9835
	4 h	89.8418	64.0536
	8 h	58.2536	46.9316

## Sheet: Fig. 6b
		NT	DM	10 mM	20 mM
	Fold (uS7/GAPDH)	1.04723	0.914471	0.954134	0.998242
		1.03398	0.941258	0.987206	1.08051
		0.918786	0.940676	0.999844	1.08913

## Sheet: Fig. 6c
		siCtrl			siuS7 #2
		NT	DM	Fucoxanthinol	NT	DM	Fucoxanthinol
	G1 (%)	59.49	60.13	75.84	73.88	74.61	84.03
		58.8	59.11	77.5	72.93	73.09	85.41
		56.97	60.08	77.46	73.21	75.39	83.97
