# Supplementary material for: Stabilization of CDK6 by ribosomal protein uS7, a target protein of the natural product fucoxanthinol
Source: Commun Biol. 2022 Jun 9;5:564. doi: 10.1038/s42003-022-03522-6 (PMC9184650; doi:10.1038/s42003-022-03522-6)
Supplement: Supplementary file 5 — Supplementary Data 2 [file 42003_2022_3522_MOESM5_ESM.txt]

Supplementary Data 2  
The charge of the fucoxanthinol molecule modeled using quantum chemical calculations.  
The charge is described below in the Tripos Mol2 format.

@<TRIPOS>MOLECULE
FUC
  101   103     1     0     0
SMALL
No Charge or Current Charge


@<TRIPOS>ATOM
      1 O3           3.5400     1.4200     0.0000 oh         1 FUC      -0.764640
      2 H1           2.8380     1.9400    -0.4210 ho         1 FUC       0.445630
      3 C19          4.2470     0.6950    -0.9890 c3         1 FUC       0.609509
      4 C16          3.3920     0.4710    -2.2400 c3         1 FUC      -0.443449
      5 C13          4.1010    -0.3770    -3.3180 c3         1 FUC       0.594796
      6 C17          3.2860    -0.1990    -4.6130 c3         1 FUC      -0.461269
      7 H22          2.2550    -0.5020    -4.4280 hc         1 FUC       0.108401
      8 H23          3.3170     0.8490    -4.9110 hc         1 FUC       0.108401
      9 H24          3.7220    -0.8210    -5.3940 hc         1 FUC       0.108401
     10 C18          4.0280    -1.8630    -2.9130 c3         1 FUC      -0.461269
     11 H25          2.9850    -2.1430    -2.7770 hc         1 FUC       0.108401
     12 H26          4.4750    -2.4680    -3.7020 hc         1 FUC       0.108401
     13 H27          4.5760    -2.0040    -1.9810 hc         1 FUC       0.108401
     14 H20          3.1510     1.4480    -2.6590 hc         1 FUC       0.075077
     15 H21          2.4770    -0.0370    -1.9330 hc         1 FUC       0.075077
     16 H28          4.5510    -0.2660    -0.5750 h1         1 FUC       0.048760
     17 C14          5.4620     1.5340    -1.3690 c3         1 FUC      -0.541796
     18 H15          6.1060     1.6040    -0.4920 hc         1 FUC       0.108829
     19 H16          5.1080     2.5260    -1.6500 hc         1 FUC       0.108829
     20 C12          6.2620     0.9450    -2.5270 cx         1 FUC       0.622791
     21 C15          7.5020     1.7490    -2.9220 c3         1 FUC      -0.425121
     22 H17          7.2510     2.8100    -2.9270 hc         1 FUC       0.115223
     23 H18          8.2940     1.5580    -2.1980 hc         1 FUC       0.115223
     24 H19          7.8240     1.4390    -3.9170 hc         1 FUC       0.115223
     25 O2           6.4650    -0.4780    -2.4840 op         1 FUC      -0.430970
     26 C11          5.5890     0.0410    -3.5170 cx         1 FUC      -0.253789
     27 C10          6.1910    -0.0820    -4.9290 c3         1 FUC       0.109293
     28 H13          6.7730     0.8150    -5.1400 hc         1 FUC      -0.022875
     29 H14          5.3780    -0.1760    -5.6490 hc         1 FUC      -0.022875
     30 C9           7.1070    -1.3130    -5.0450 c          1 FUC       0.572315
     31 O1           8.2520    -1.2540    -4.7190 o          1 FUC      -0.552775
     32 C7           6.5590    -2.6040    -5.5660 ce         1 FUC      -0.048797
     33 C8           5.2830    -2.5760    -6.3780 c3         1 FUC      -0.175407
     34 H10          4.9020    -1.5550    -6.4040 hc         1 FUC       0.061623
     35 H11          5.4990    -2.9180    -7.3900 hc         1 FUC       0.061623
     36 H12          4.5510    -3.2340    -5.9110 hc         1 FUC       0.061623
     37 C6           7.2840    -3.7250    -5.3410 cf         1 FUC      -0.236720
     38 H9           8.2010    -3.5330    -4.8430 ha         1 FUC       0.181603
     39 C5           6.9200    -5.1050    -5.7100 cf         1 FUC       0.001182
     40 H8           6.0130    -5.2260    -6.2450 ha         1 FUC       0.139845
     41 C4           7.6700    -6.1820    -5.4040 ce         1 FUC      -0.350916
     42 H7           8.5900    -5.9440    -4.9340 ha         1 FUC       0.190732
     43 C1           7.3160    -7.5940    -5.6650 ce         1 FUC       0.218212
     44 C2           5.9120    -7.8080    -6.1900 c3         1 FUC      -0.219683
     45 H            5.4410    -6.8380    -6.3470 hc         1 FUC       0.068193
     46 H4           5.9650    -8.3530    -7.1320 hc         1 FUC       0.068193
     47 H5           5.3440    -8.3830    -5.4580 hc         1 FUC       0.068193
     48 C3           8.1810    -8.5880    -5.3620 cf         1 FUC      -0.274625
     49 H6           9.1370    -8.3570    -4.9660 ha         1 FUC       0.142101
     50 C20          7.9440   -10.0320    -5.5240 cf         1 FUC      -0.150916
     51 H29          7.0970   -10.3730    -6.0620 ha         1 FUC       0.182585
     52 C21          8.7460   -10.9950    -5.0260 ce         1 FUC      -0.108786
     53 H30          9.6400   -10.7310    -4.5210 ha         1 FUC       0.175667
     54 C22          8.4420   -12.4320    -5.1470 ce         1 FUC      -0.312105
     55 H31          7.6030   -12.7510    -5.7100 ha         1 FUC       0.143967
     56 C23          9.1240   -13.4640    -4.6070 cf         1 FUC       0.236949
     57 C24         10.3920   -13.3370    -3.7920 c3         1 FUC      -0.217921
     58 H32         10.7190   -14.3310    -3.4870 hc         1 FUC       0.066716
     59 H33         11.1610   -12.8640    -4.4030 hc         1 FUC       0.066716
     60 H34         10.1890   -12.7270    -2.9120 hc         1 FUC       0.066716
     61 C25          8.6370   -14.8480    -4.7940 cf         1 FUC      -0.363519
     62 H35          7.8040   -15.0360    -5.4220 ha         1 FUC       0.186691
     63 C26          9.1430   -15.9660    -4.2380 ce         1 FUC      -0.025640
     64 H36         10.0110   -15.9100    -3.6320 ha         1 FUC       0.153821
     65 C27          8.5400   -17.3030    -4.4310 ce         1 FUC      -0.287513
     66 H37          7.6220   -17.4000    -4.9500 ha         1 FUC       0.159419
     67 C28          8.9390   -18.5430    -4.0550 cf         1 FUC       0.170355
     68 C29         10.4290   -18.3880    -3.7280 c3         1 FUC      -0.292269
     69 H38         10.8260   -19.3540    -3.4140 hc         1 FUC       0.089869
     70 H39         10.9540   -18.0420    -4.6190 hc         1 FUC       0.089869
     71 H40         10.5420   -17.6610    -2.9240 hc         1 FUC       0.089869
     72 C30          8.7260   -19.8680    -3.8830 cf         1 FUC      -0.242284
     73 H41          9.5310   -20.5040    -3.6170 ha         1 FUC       0.164433
     74 C31          7.3930   -20.3420    -4.0750 c1         1 FUC      -0.057256
     75 C32          6.0410   -20.7790    -4.2590 c2         1 FUC      -0.040031
     76 C33          5.4640   -20.8510    -5.6620 c3         1 FUC       0.361861
     77 C36          6.3740   -20.0910    -6.6470 c3         1 FUC      -0.330766
     78 H44          5.9450   -20.1530    -7.6470 hc         1 FUC       0.075758
     79 H45          6.4410   -19.0500    -6.3360 hc         1 FUC       0.075758
     80 H46          7.3640   -20.5470    -6.6390 hc         1 FUC       0.075758
     81 C37          5.4290   -22.3310    -6.0810 c3         1 FUC      -0.330766
     82 H47          5.0170   -22.4060    -7.0870 hc         1 FUC       0.075758
     83 H48          6.4440   -22.7290    -6.0640 hc         1 FUC       0.075758
     84 H49          4.8020   -22.8840    -5.3810 hc         1 FUC       0.075758
     85 C35          4.0490   -20.2470    -5.7570 c3         1 FUC      -0.190733
     86 H42          4.1230   -19.1610    -5.7140 hc         1 FUC       0.063552
     87 H43          3.5960   -20.5510    -6.7010 hc         1 FUC       0.063552
     88 C40          3.1200   -20.7000    -4.6230 c3         1 FUC       0.421736
     89 O5           1.8420   -20.0970    -4.7390 oh         1 FUC      -0.725031
     90 H3           1.4640   -19.9680    -3.8550 ho         1 FUC       0.428107
     91 H55          3.0070   -21.7830    -4.6700 h1         1 FUC      -0.006524
     92 C38          3.7270   -20.2650    -3.2930 c3         1 FUC      -0.397587
     93 H50          3.0610   -20.5920    -2.4950 hc         1 FUC       0.094856
     94 H51          3.8000   -19.1780    -3.2950 hc         1 FUC       0.094856
     95 C34          5.1250   -20.8600    -3.0530 c3         1 FUC       0.466081
     96 C39          5.7510   -20.1730    -1.8260 c3         1 FUC      -0.345935
     97 H52          5.8840   -19.1130    -2.0420 hc         1 FUC       0.087086
     98 H53          5.0860   -20.2970    -0.9730 hc         1 FUC       0.087086
     99 H54          6.7160   -20.6330    -1.6160 hc         1 FUC       0.087086
    100 O4           4.9620   -22.2260    -2.7530 oh         1 FUC      -0.707311
    101 H2           4.0170   -22.4350    -2.6930 ho         1 FUC       0.435714

@<TRIPOS>BOND
     1     2     1 1
     2     3     1 1
     3     4     3 1
     4     5     4 1
     5     6     5 1
     6     7     6 1
     7     8     6 1
     8     9     6 1
     9    10     5 1
    10    11    10 1
    11    12    10 1
    12    13    10 1
    13    14     4 1
    14    15     4 1
    15    16     3 1
    16    17     3 1
    17    18    17 1
    18    19    17 1
    19    20    17 1
    20    21    20 1
    21    22    21 1
    22    23    21 1
    23    24    21 1
    24    25    20 1
    25    26    25 1
    26    27    26 1
    27    28    27 1
    28    29    27 1
    29    30    27 1
    30    31    30 2
    31    32    30 1
    32    33    32 1
    33    34    33 1
    34    35    33 1
    35    36    33 1
    36    37    32 2
    37    38    37 1
    38    39    37 1
    39    40    39 1
    40    41    39 2
    41    42    41 1
    42    43    41 1
    43    44    43 1
    44    45    44 1
    45    46    44 1
    46    47    44 1
    47    48    43 2
    48    49    48 1
    49    50    48 1
    50    51    50 1
    51    52    50 2
    52    53    52 1
    53    54    52 1
    54    55    54 1
    55    56    54 2
    56    57    56 1
    57    58    57 1
    58    59    57 1
    59    60    57 1
    60    61    56 1
    61    62    61 1
    62    63    61 2
    63    64    63 1
    64    65    63 1
    65    66    65 1
    66    67    65 2
    67    68    67 1
    68    69    68 1
    69    70    68 1
    70    71    68 1
    71    72    67 1
    72    73    72 1
    73    74    72 2
    74    75    74 2
    75    76    75 1
    76    77    76 1
    77    78    77 1
    78    79    77 1
    79    80    77 1
    80    81    76 1
    81    82    81 1
    82    83    81 1
    83    84    81 1
    84    85    76 1
    85    86    85 1
    86    87    85 1
    87    88    85 1
    88    89    88 1
    89    90    89 1
    90    91    88 1
    91    92    88 1
    92    93    92 1
    93    94    92 1
    94    95    92 1
    95    96    95 1
    96    97    96 1
    97    98    96 1
    98    99    96 1
    99   100    95 1
   100   101   100 1
   101    26     5 1
   102    26    20 1
   103    95    75 1

@<TRIPOS>SUBSTRUCTURE
     1 FUC         1 TEMP              0 ****  ****    0 ROOT
